# Supplementary material for: Clinical utility of fecal Sanger sequencing and PCR alongside gastric biopsy E-test for Helicobacter pylori resistance to clarithromycin and quinolone
Source: Microbiol Spectr. 2026 Apr 14;14(5):e04062-25. doi: 10.1128/spectrum.04062-25 (PMC13141920; doi:10.1128/spectrum.04062-25)
Supplement: Tables S1 and S2 — Clarithromycin and fluoroquinolone resistance detection results of all samples by E-test, sequencing and PCR. [file spectrum.04062-25-s0001.xlsx]

## Sheet: Table S1
Table S1. Clarithromycin and levofloxacin susceptibility results for clinical isolates by E-test and Sanger sequencing (n=277)
ID	Sex	Age	Follow-up	A2143G	A2142G	A2142C	23S rRNA	CLR susceptibility	CLR (mg/L)	D91G	D91N	D91Y	N87I(A260T)	N87K(C261A)	N87K(T261G)	gyrA	LVX susceptibility	LVX (mg/L)
RZ001	Male	50	0	0	0	0	0	NA	NA	0	0	0	1	0	0	1	NA	NA
RZ002	Female	68	0	1	0	0	1	R	16	0	0	0	1	0	0	1	R	32
RZ003	Male	39	1	0	0	0	0	S	0.064	0	0	0	0	0	0	0	S	0.25
RZ004	Male	56	0	1	0	0	1	R	8	0	1	1	0	0	0	2	R	32
RZ005	Female	33	0	NA	NA	NA	NA	S	0.064	NA	NA	NA	NA	NA	NA	NA	S	0.25
RZ006	Male	56	0	NA	NA	NA	NA	NA	NA	NA	NA	NA	NA	NA	NA	NA	NA	NA
RZ007	Female	45	0	1	0	0	1	R	256	0	0	0	0	1	0	1	R	32
RZ008	Male	29	0	0	0	0	0	S	0.064	0	1	0	1	0	0	2	R	32
RZ009	Male	43	0	1	0	0	1	NA	NA	1	0	0	0	0	1	2	NA	NA
RZ010	Male	46	0	0	0	0	0	S	0.064	0	0	0	0	0	0	0	S	0.5
RZ011	Male	50	0	1	0	0	1	NA	NA	0	0	0	0	0	0	0	NA	NA
RZ012	Male	33	1	0	0	0	0	S	0.064	0	0	0	0	0	0	0	R	32
RZ013	Female	45	0	1	0	0	1	NA	NA	0	0	0	0	1	0	1	NA	NA
RZ014	Female	47	0	1	0	0	1	R	16	0	0	0	0	1	0	1	R	32
RZ015	Female	60	0	1	0	0	1	R	8	1	0	0	0	1	0	2	R	32
RZ016	Male	55	0	1	0	0	1	R	16	0	0	0	0	1	0	1	R	32
RZ017	Female	49	0	0	0	0	0	NA	NA	0	0	0	0	0	0	0	NA	NA
RZ018	Female	67	0	1	0	0	1	R	16	0	0	1	0	0	1	2	R	32
RZ019	Male	60	0	1	0	0	1	R	8	0	0	0	0	0	1	1	R	32
RZ020	Female	59	0	1	0	0	1	R	256	0	0	0	0	1	0	1	R	32
RZ021	Male	58	0	1	0	0	1	R	16	0	0	0	0	0	1	1	R	32
RZ022	Male	51	0	1	0	0	1	R	8	0	0	1	0	0	0	1	R	32
RZ023	Male	61	0	1	0	0	1	R	256	0	0	0	0	1	0	1	R	32
RZ024	Female	43	1	1	0	0	1	NA	NA	0	0	0	0	1	0	1	NA	NA
RZ025	Female	56	1	NA	NA	NA	NA	NA	NA	NA	NA	NA	NA	NA	NA	NA	NA	NA
RZ026	Male	75	1	1	0	0	1	R	64	1	0	0	0	0	0	1	R	32
RZ027	Male	33	0	1	0	0	1	R	256	0	0	0	0	0	0	0	S	0.5
RZ028	Female	55	0	0	0	0	0	S	0.064	0	0	0	0	0	1	1	R	32
RZ029	Female	57	0	0	0	0	0	S	0.064	0	0	0	0	1	0	1	R	32
RZ030	Male	48	1	0	0	0	0	S	0.064	0	0	0	0	0	0	0	S	0.25
RZ031	Male	45	0	1	0	0	1	NA	NA	NA	NA	NA	NA	NA	NA	NA	NA	NA
RZ032	Male	67	1	NA	NA	NA	NA	NA	NA	NA	NA	NA	NA	NA	NA	NA	NA	NA
RZ033	Female	52	0	1	0	0	1	R	16	0	1	0	0	0	0	1	R	32
RZ034	Female	60	1	1	0	0	1	R	32	0	0	0	0	1	0	1	R	32
RZ035	Female	40	0	0	0	0	0	S	0.064	NA	NA	NA	NA	NA	NA	NA	R	32
RZ036	Male	34	0	0	0	0	0	NA	NA	0	0	0	0	0	0	0	NA	NA
RZ037	Female	62	0	1	0	0	1	R	32	1	1	0	0	0	0	2	R	32
RZ038	Female	49	0	0	0	0	0	S	0.064	NA	NA	NA	NA	NA	NA	NA	R	32
RZ039	Male	45	0	1	0	0	1	R	16	1	0	0	0	0	0	1	R	32
RZ040	Female	50	1	0	0	0	0	NA	NA	0	0	0	0	0	1	1	NA	NA
RZ041	Female	46	0	1	0	0	1	NA	NA	0	1	0	0	0	0	1	NA	NA
RZ042	Male	71	0	NA	NA	NA	NA	NA	NA	NA	NA	NA	NA	NA	NA	NA	NA	NA
RZ043	Male	48	0	1	0	0	1	R	16	0	0	0	0	0	1	1	R	32
RZ044	Male	45	0	1	0	0	1	R	16	0	0	0	0	0	0	0	S	0.5
RZ045	Female	55	0	1	0	0	1	R	32	NA	NA	NA	NA	NA	NA	NA	R	32
RZ046	Male	74	0	0	0	0	0	S	0.064	0	0	0	0	1	0	1	R	32
RZ047	Female	43	0	0	0	0	0	S	0.064	0	1	1	0	0	0	2	R	32
RZ048	Male	70	0	1	0	0	1	R	256	1	0	0	0	1	1	3	R	32
RZ049	Male	44	0	1	0	0	1	R	64	0	0	0	0	0	1	1	R	32
RZ050	Male	61	0	0	0	0	0	R	256	1	1	0	0	0	0	2	R	32
RZ051	Male	49	0	1	0	0	1	R	8	0	1	0	0	0	0	1	R	32
RZ052	Female	57	1	NA	NA	NA	NA	R	16	NA	NA	NA	NA	NA	NA	NA	R	32
RZ053	Female	58	0	1	0	0	1	R	16	0	0	0	0	0	1	1	R	32
RZ054	Female	55	0	1	0	0	1	R	128	1	1	1	0	0	0	3	R	32
RZ055	Male	35	0	0	0	0	0	S	0.064	NA	NA	NA	NA	NA	NA	NA	S	0.5
RZ056	Male	54	0	0	0	0	0	S	0.064	0	0	0	0	1	0	1	R	32
RZ057	Female	70	0	1	0	0	1	R	32	0	0	0	0	0	0	0	R	4
RZ058	Male	57	0	0	0	0	0	S	0.064	NA	NA	NA	NA	NA	NA	NA	R	32
RZ059	Female	59	0	0	0	0	0	NA	NA	0	0	0	0	1	0	1	NA	NA
RZ060	Female	53	1	NA	NA	NA	NA	S	0.064	NA	NA	NA	NA	NA	NA	NA	R	32
RZ061	Female	47	0	0	0	0	0	S	0.064	0	0	0	0	0	0	0	S	0.5
RZ062	Female	55	1	1	0	0	1	R	256	0	0	1	0	0	0	1	R	32
RZ063	Male	37	0	1	0	0	1	R	64	0	0	0	0	1	0	1	R	32
RZ064	Female	49	0	0	0	0	0	R	256	0	0	0	0	1	0	1	R	32
RZ065	Male	45	0	0	0	0	0	S	0.064	0	0	0	0	0	0	0	S	0.5
RZ066	Female	45	0	NA	NA	NA	NA	R	32	NA	NA	NA	NA	NA	NA	NA	R	32
RZ067	Female	31	0	1	0	0	1	R	64	0	0	0	0	0	1	1	R	32
RZ068	Female	57	0	0	0	0	0	S	0.064	0	0	0	0	0	0	0	S	0.5
RZ069	Female	75	1	NA	NA	NA	NA	S	0.064	NA	NA	NA	NA	NA	NA	NA	S	0.5
RZ070	Male	62	0	1	0	0	1	NA	NA	1	0	0	0	1	0	2	NA	NA
RZ071	Male	57	0	NA	NA	NA	NA	S	0.064	NA	NA	NA	NA	NA	NA	NA	S	0.5
RZ072	Female	54	1	1	0	0	1	R	32	0	1	0	0	0	0	1	R	32
RZ073	Male	27	0	0	0	0	0	R	64	0	1	0	0	0	0	1	R	32
RZ074	Male	57	0	1	0	0	1	NA	NA	0	0	0	0	0	0	0	NA	NA
RZ075	Male	47	1	1	0	0	1	R	256	0	0	0	0	0	1	1	R	32
RZ076	Male	59	0	0	0	0	0	S	0.064	0	0	0	0	0	0	0	R	8
RZ077	Male	74	1	1	0	0	1	R	32	0	1	0	1	0	0	2	R	32
RZ078	Male	54	0	1	0	0	1	R	64	0	0	1	0	0	0	1	R	32
RZ079	Female	53	0	1	0	0	1	R	256	NA	NA	NA	NA	NA	NA	NA	R	32
RZ080	Female	27	0	NA	NA	NA	NA	NA	NA	NA	NA	NA	NA	NA	NA	NA	NA	NA
RZ081	Female	42	1	1	0	0	1	R	32	0	0	0	0	0	0	0	S	0.5
RZ082	Male	43	0	1	0	0	1	R	8	0	0	0	0	1	0	1	R	32
RZ083	Male	29	0	1	0	0	1	NA	NA	0	0	0	0	0	0	0	NA	NA
RZ084	Male	28	0	0	0	0	0	R	128	NA	NA	NA	NA	NA	NA	NA	S	0.5
RZ085	Female	31	0	1	0	0	1	R	16	0	1	0	0	0	0	1	R	32
RZ086	Male	59	0	0	0	0	0	NA	NA	0	0	0	0	0	0	0	NA	NA
RZ087	Female	47	0	0	0	1	1	NA	NA	NA	NA	NA	NA	NA	NA	NA	NA	NA
RZ088	Male	51	0	1	0	0	1	R	256	1	0	0	0	1	0	2	R	32
RZ089	Male	57	0	1	0	0	1	R	256	0	0	0	1	0	0	1	R	32
RZ090	Male	47	0	NA	NA	NA	NA	R	256	NA	NA	NA	NA	NA	NA	NA	R	32
RZ091	Male	52	0	NA	NA	NA	NA	NA	NA	NA	NA	NA	NA	NA	NA	NA	NA	NA
RZ092	Male	38	0	0	0	0	0	S	0.064	0	0	0	0	1	0	1	R	32
RZ093	Male	64	0	0	0	0	0	NA	NA	0	0	0	0	0	0	0	NA	NA
RZ094	Male	70	0	1	0	0	1	R	256	0	0	0	0	0	1	1	R	32
RZ095	Male	44	0	NA	NA	NA	NA	S	0.064	NA	NA	NA	NA	NA	NA	NA	R	8
RZ096	Female	60	0	1	0	0	1	R	16	0	1	0	0	1	0	2	R	32
RZ097	Female	29	0	0	0	0	0	S	0.064	0	0	0	0	0	0	0	S	0.25
RZ098	Female	49	0	1	0	0	1	NA	NA	1	0	0	0	0	0	1	NA	NA
RZ099	Female	51	0	1	0	0	1	R	32	0	0	0	0	0	0	0	S	0.5
RZ100	Female	49	0	0	0	0	0	S	0.064	0	0	0	0	0	0	0	S	0.25
RZ101	Male	35	0	1	0	0	1	R	256	0	0	0	0	1	0	1	R	32
RZ102	Male	65	0	1	0	0	1	NA	NA	1	0	1	0	0	0	2	NA	NA
RZ103	Male	47	0	0	0	0	0	S	0.064	0	1	0	0	0	0	1	R	32
RZ104	Male	49	0	1	0	0	1	S	0.064	0	0	0	0	0	0	0	S	0.25
RZ105	Female	59	0	1	0	0	1	R	4	0	0	0	0	0	0	0	S	0.25
RZ106	Female	55	0	NA	NA	NA	NA	R	16	NA	NA	NA	NA	NA	NA	NA	R	32
RZ107	Male	56	0	0	0	0	0	NA	NA	NA	NA	NA	NA	NA	NA	NA	NA	NA
RZ108	Female	56	0	0	0	0	0	S	0.064	0	0	0	0	1	0	1	R	32
RZ109	Male	53	0	1	0	0	1	R	32	0	0	0	0	0	0	0	S	0.25
RZ110	Male	34	0	NA	NA	NA	NA	NA	NA	NA	NA	NA	NA	NA	NA	NA	NA	NA
RZ111	Female	45	0	1	0	0	1	R	16	0	1	0	0	0	0	1	R	32
RZ112	Male	49	0	0	0	0	0	S	0.064	0	0	0	0	0	0	0	S	0.125
RZ113	Female	49	0	NA	NA	NA	NA	R	16	NA	NA	NA	NA	NA	NA	NA	R	32
RZ114	Female	56	0	1	0	0	1	R	256	0	0	0	0	0	0	0	S	0.5
RZ115	Male	69	1	1	0	0	1	R	32	0	0	0	0	1	0	1	R	32
RZ116	Female	42	1	1	0	0	1	R	32	0	0	0	0	0	0	0	S	0.25
RZ117	Male	60	0	0	0	0	0	S	0.064	0	0	0	0	0	0	0	S	0.5
RZ118	Male	50	1	1	0	0	1	R	256	0	0	0	0	1	0	1	R	32
RZ119	Male	49	0	1	0	0	1	R	64	1	0	0	0	0	0	1	R	32
RZ120	Female	41	0	1	0	0	1	R	8	0	0	0	0	0	0	0	S	0.25
RZ121	Male	39	0	0	0	0	0	S	0.064	0	0	0	0	0	0	0	S	0.5
RZ122	Male	58	0	1	0	0	1	NA	NA	NA	NA	NA	NA	NA	NA	NA	NA	NA
RZ123	Female	47	0	NA	NA	NA	NA	R	16	NA	NA	NA	NA	NA	NA	NA	R	32
RZ124	Female	50	0	1	0	0	1	R	8	1	0	1	0	0	1	3	R	32
RZ125	Male	47	0	1	0	0	1	R	4	1	1	0	0	0	0	2	R	32
RZ126	Female	52	0	1	0	0	1	R	32	0	0	0	0	0	0	0	S	0.25
RZ127	Female	48	0	1	0	0	1	NA	NA	0	0	0	1	0	1	2	NA	NA
RZ128	Female	27	0	NA	NA	NA	NA	R	256	NA	NA	NA	NA	NA	NA	NA	S	0.5
RZ129	Female	27	0	0	0	0	0	S	0.064	NA	NA	NA	NA	NA	NA	NA	S	0.25
RZ130	Male	73	0	NA	NA	NA	NA	S	0.064	NA	NA	NA	NA	NA	NA	NA	R	32
RZ131	Female	62	0	NA	NA	NA	NA	R	64	NA	NA	NA	NA	NA	NA	NA	R	32
RZ132	Male	58	0	NA	NA	NA	NA	S	0.064	NA	NA	NA	NA	NA	NA	NA	S	0.125
RZ133	Male	61	0	1	0	0	1	R	32	0	0	0	0	1	0	1	R	32
RZ134	Female	59	1	1	0	0	1	R	64	0	0	0	0	1	0	1	R	32
RZ135	Female	22	1	0	0	0	0	R	16	1	0	0	0	0	0	1	R	32
RZ136	Male	63	0	0	0	0	0	R	4	0	0	0	0	1	0	1	R	32
RZ137	Male	46	1	1	0	0	1	R	16	0	0	0	0	0	0	0	S	0.5
RZ138	Male	76	0	1	0	0	1	R	32	1	0	0	0	0	0	1	R	32
RZ139	Male	25	0	0	0	0	0	S	0.064	NA	NA	NA	NA	NA	NA	NA	S	0.5
RZ140	Female	65	1	1	0	0	1	R	16	0	0	0	0	0	0	0	S	0.25
RZ141	Male	23	0	1	0	0	1	R	16	0	0	0	0	0	0	0	S	0.25
RZ142	Male	55	0	1	0	0	1	NA	NA	0	0	0	0	0	0	0	NA	NA
RZ143	Female	61	0	NA	NA	NA	NA	NA	NA	NA	NA	NA	NA	NA	NA	NA	NA	NA
RZ144	Male	66	0	1	0	0	1	R	32	0	0	0	0	0	0	0	S	0.5
RZ145	Female	46	0	1	0	0	1	R	8	1	0	0	0	0	0	1	R	32
RZ146	Female	24	0	1	0	0	1	R	64	NA	NA	NA	NA	NA	NA	NA	S	0.5
RZ147	Male	53	0	1	0	0	1	R	64	0	0	0	0	1	0	1	R	32
RZ148	Male	48	0	1	0	0	1	R	4	0	0	0	0	0	0	0	S	0.5
RZ149	Male	57	0	1	0	0	1	R	32	0	0	0	0	1	0	1	R	32
RZ150	Female	48	0	1	0	0	1	S	0.064	0	0	0	0	0	1	1	S	0.5
RZ151	Female	37	0	1	0	0	1	R	16	1	0	0	0	0	0	1	R	32
RZ152	Male	64	0	1	0	0	1	R	16	0	0	0	0	0	1	1	R	32
RZ153	Male	54	0	1	0	0	1	R	32	0	0	0	1	0	0	1	R	32
RZ154	Male	47	0	1	0	0	1	R	32	0	0	0	0	0	1	1	R	32
RZ155	Female	72	0	1	0	0	1	R	16	1	1	1	0	0	0	3	R	32
RZ156	Male	32	0	1	0	0	1	R	32	0	0	0	0	0	0	0	S	1
RZ157	Female	45	0	1	0	0	1	R	256	0	0	0	0	1	0	1	R	32
RZ158	Male	53	1	1	0	0	1	S	0.064	0	0	0	0	1	0	1	R	32
RZ159	Female	50	0	1	0	0	1	NA	NA	0	0	0	0	0	1	1	NA	NA
RZ160	Female	38	0	1	0	0	1	NA	NA	0	1	0	1	0	1	3	NA	NA
RZ161	Male	35	1	1	0	0	1	S	0.064	0	0	0	0	0	0	0	S	0.5
RZ162	Male	59	0	1	0	0	1	R	256	NA	NA	NA	NA	NA	NA	NA	R	32
RZ163	Female	49	0	1	0	0	1	S	0.064	0	0	0	0	0	0	0	S	0.25
RZ164	Male	66	0	1	0	0	1	R	32	1	1	0	0	0	0	2	R	8
RZ165	Male	68	0	NA	NA	NA	NA	R	16	NA	NA	NA	NA	NA	NA	NA	R	32
RZ166	Male	65	0	1	0	0	1	R	64	NA	NA	NA	NA	NA	NA	NA	R	32
RZ167	Male	47	0	0	0	0	0	S	0.064	0	0	0	0	0	0	0	S	0.5
RZ168	Female	35	1	1	0	0	1	R	16	0	0	0	0	0	0	0	R	32
RZ169	Male	38	0	1	0	0	1	R	32	0	0	0	0	1	0	1	R	32
RZ170	Male	34	1	NA	NA	NA	NA	R	32	NA	NA	NA	NA	NA	NA	NA	R	32
RZ171	Male	70	1	0	0	0	0	R	256	0	0	0	0	0	0	0	S	0.5
RZ172	Female	34	0	1	0	0	1	R	256	0	0	0	0	1	0	1	R	32
RZ173	Male	58	0	1	0	0	1	R	4	0	0	0	0	0	1	1	R	8
RZ174	Male	60	0	1	0	0	1	NA	NA	0	0	0	1	0	0	1	NA	NA
RZ175	Female	33	1	NA	NA	NA	NA	R	16	NA	NA	NA	NA	NA	NA	NA	R	32
RZ176	Female	68	0	1	0	0	1	R	16	0	0	0	0	0	1	1	R	32
RZ177	Female	32	0	NA	NA	NA	NA	NA	NA	NA	NA	NA	NA	NA	NA	NA	NA	NA
RZ178	Male	48	1	1	0	0	1	R	32	0	0	0	0	0	0	0	S	0.25
RZ179	Female	52	0	NA	NA	NA	NA	R	16	NA	NA	NA	NA	NA	NA	NA	R	32
RZ180	Female	54	1	NA	NA	NA	NA	NA	NA	NA	NA	NA	NA	NA	NA	NA	NA	NA
RZ181	Male	65	1	1	0	0	1	R	8	0	1	0	0	0	0	1	R	32
RZ182	Female	41	0	1	0	0	1	R	4	0	1	0	0	0	0	1	R	32
RZ183	Female	34	0	0	0	0	0	S	0.064	0	0	0	0	0	0	0	S	0.25
RZ184	Male	65	0	0	0	0	0	NA	NA	0	0	0	0	0	1	1	NA	NA
RZ185	Male	44	1	1	0	0	1	R	8	0	1	0	0	0	0	1	R	32
RZ186	Male	35	0	1	0	0	1	R	128	1	1	0	0	0	0	2	R	32
RZ187	Male	33	0	0	0	0	0	S	0.064	0	0	0	0	0	0	0	S	0.5
RZ188	Male	62	0	1	0	0	1	R	4	1	0	0	0	0	0	1	R	32
RZ189	Male	35	1	1	0	0	1	R	8	0	1	0	0	0	0	1	R	32
RZ190	Male	56	0	0	0	0	0	R	16	0	0	0	0	0	0	0	S	0.5
RZ191	Male	62	0	NA	NA	NA	NA	NA	NA	NA	NA	NA	NA	NA	NA	NA	NA	NA
RZ192	Female	36	1	0	0	0	0	R	256	0	0	0	0	0	0	0	S	0.25
RZ193	Female	45	0	0	0	0	0	S	0.064	0	0	0	0	0	0	0	S	0.25
RZ194	Female	58	0	1	0	0	1	R	16	0	0	0	0	1	0	1	R	32
RZ195	Male	51	0	0	0	0	0	S	0.064	NA	NA	NA	NA	NA	NA	NA	S	0.5
RZ196	Female	50	0	NA	NA	NA	NA	R	32	NA	NA	NA	NA	NA	NA	NA	R	32
RZ197	Female	49	0	1	0	0	1	R	32	0	0	0	0	1	0	1	R	32
RZ198	Male	53	1	1	0	0	1	R	4	0	1	1	0	0	0	2	R	32
RZ199	Male	63	0	0	0	0	0	R	16	0	0	0	0	1	0	1	R	32
RZ200	Female	69	0	NA	NA	NA	NA	NA	NA	NA	NA	NA	NA	NA	NA	NA	NA	NA
RZ201	Male	59	0	0	0	0	0	S	0.064	NA	NA	NA	NA	NA	NA	NA	S	0.5
RZ202	Female	49	0	1	0	0	1	R	32	NA	NA	NA	NA	NA	NA	NA	R	32
RZ203	Female	52	1	1	0	0	1	R	16	0	0	0	0	0	0	0	S	0.25
RZ204	Female	49	0	0	0	0	0	S	0.064	NA	NA	NA	NA	NA	NA	NA	R	32
RZ205	Male	67	1	0	0	0	0	S	0.064	0	1	0	0	0	0	1	R	32
RZ206	Male	56	1	1	0	0	1	R	16	0	0	0	0	0	0	0	S	0.5
RZ207	Male	58	0	1	0	0	1	R	32	0	0	1	0	0	0	1	R	32
RZ208	Male	63	0	0	0	0	0	R	32	0	0	0	0	0	0	0	R	32
RZ209	Female	54	0	NA	NA	NA	NA	R	2	NA	NA	NA	NA	NA	NA	NA	S	1
RZ210	Male	56	0	1	0	0	1	R	64	1	1	1	0	0	0	3	R	32
RZ211	Female	48	0	1	0	0	1	R	16	0	0	1	0	1	0	2	R	32
RZ212	Male	51	0	1	0	0	1	R	32	0	0	0	0	0	0	0	R	32
RZ213	Female	25	0	1	0	0	1	R	16	1	1	1	0	0	0	3	R	8
RZ214	Female	47	1	0	0	0	0	S	0.064	0	0	0	0	0	0	0	R	32
RZ215	Female	51	0	NA	NA	NA	NA	S	0.064	NA	NA	NA	NA	NA	NA	NA	R	32
RZ216	Female	30	0	0	0	0	0	S	0.064	0	0	0	0	0	0	0	S	0.25
RZ217	Male	57	0	0	0	0	0	S	0.064	0	0	0	0	0	0	0	S	0.25
RZ218	Female	52	0	0	0	0	0	R	256	NA	NA	NA	NA	NA	NA	NA	R	2
RZ219	Female	50	0	1	0	0	1	R	16	1	0	0	0	1	0	2	R	32
RZ220	Female	40	0	1	0	0	1	R	8	0	0	0	0	0	0	0	S	0.5
RZ221	Female	31	0	0	0	0	0	R	8	0	1	0	0	0	0	1	S	0.5
RZ222	Female	60	0	1	0	0	1	R	8	0	1	0	0	0	0	1	R	32
RZ223	Male	41	0	0	0	0	0	S	0.064	0	0	0	0	0	0	0	S	0.25
RZ224	Female	61	0	0	1	1	2	R	256	0	0	0	1	0	0	1	R	32
RZ225	Male	52	0	NA	NA	NA	NA	NA	NA	NA	NA	NA	NA	NA	NA	NA	NA	NA
RZ226	Female	55	0	1	0	0	1	R	16	0	1	0	0	0	0	1	R	32
RZ227	Male	52	1	0	0	0	0	R	8	0	0	0	0	0	0	0	S	0.5
RZ228	Female	52	0	1	0	0	1	R	4	0	0	1	1	1	0	3	R	32
RZ229	Male	57	0	1	0	0	1	R	8	0	0	0	0	0	0	0	R	32
RZ230	Female	52	0	1	0	0	1	R	8	0	0	0	0	1	0	1	R	32
RZ231	Female	48	1	NA	NA	NA	NA	NA	NA	NA	NA	NA	NA	NA	NA	NA	NA	NA
RZ232	Male	73	1	NA	NA	NA	NA	R	32	NA	NA	NA	NA	NA	NA	NA	R	32
RZ233	Male	50	0	1	0	0	1	R	32	1	0	0	0	0	0	1	R	32
RZ234	Female	51	0	1	0	0	1	R	16	0	0	0	0	0	0	0	R	2
RZ235	Male	48	1	1	0	0	1	R	16	NA	NA	NA	NA	NA	NA	NA	S	0.25
RZ236	Male	33	0	1	0	0	1	NA	NA	NA	NA	NA	NA	NA	NA	NA	NA	NA
RZ237	Male	43	0	1	0	0	1	R	4	0	0	0	0	1	0	1	R	32
RZ238	Male	61	0	1	0	0	1	R	8	0	0	0	0	0	0	0	S	0.5
RZ239	Female	74	0	0	0	0	0	S	0.064	0	0	0	0	0	0	0	S	0.25
RZ240	Male	60	0	1	0	0	1	R	16	1	1	0	0	0	0	2	R	32
RZ241	Female	49	0	1	0	0	1	R	8	0	0	0	0	1	1	2	R	32
RZ242	Male	83	0	1	0	0	1	R	16	0	0	0	0	0	1	1	R	32
RZ243	Male	33	0	NA	NA	NA	NA	R	8	NA	NA	NA	NA	NA	NA	NA	R	32
RZ244	Male	43	0	0	0	0	0	NA	NA	0	0	0	0	0	0	0	NA	NA
RZ245	Female	44	1	1	0	0	1	R	32	0	0	0	0	0	1	1	R	32
RZ246	Male	39	0	NA	NA	NA	NA	S	0.064	NA	NA	NA	NA	NA	NA	NA	S	0.5
RZ247	Female	44	0	NA	NA	NA	NA	R	32	NA	NA	NA	NA	NA	NA	NA	R	32
RZ248	Female	48	1	1	0	0	1	R	256	1	0	0	0	0	0	1	R	32
RZ249	Male	42	0	NA	NA	NA	NA	NA	NA	NA	NA	NA	NA	NA	NA	NA	NA	NA
RZ250	Male	69	0	1	0	0	1	R	4	0	0	0	0	0	0	0	S	0.25
RZ251	Female	57	0	1	0	0	1	R	256	0	0	0	0	0	0	0	S	0.125
RZ252	Female	68	0	1	0	0	1	R	16	0	0	0	0	1	0	1	R	32
RZ253	Female	47	0	1	0	0	1	R	2	0	0	0	0	0	1	1	R	32
RZ254	Female	72	1	NA	NA	NA	NA	R	16	NA	NA	NA	NA	NA	NA	NA	R	32
RZ255	Male	69	1	1	0	0	1	R	32	0	0	0	0	1	0	1	R	32
RZ256	Female	25	0	0	0	0	0	S	0.064	0	0	0	0	0	0	0	S	0.5
RZ257	Male	58	1	1	0	0	1	R	32	1	0	0	0	0	0	1	R	32
RZ258	Male	47	0	NA	NA	NA	NA	R	16	NA	NA	NA	NA	NA	NA	NA	S	0.25
RZ259	Female	52	0	0	0	0	0	S	0.064	0	1	0	0	0	0	1	R	32
RZ260	Female	53	0	1	0	0	1	R	8	NA	NA	NA	NA	NA	NA	NA	R	32
RZ261	Female	60	0	1	0	0	1	S	0.064	0	1	0	0	0	0	1	R	32
RZ262	Male	41	0	1	0	0	1	R	32	NA	NA	NA	NA	NA	NA	NA	NA	NA
RZ263	Male	32	1	1	0	0	1	R	8	0	0	0	0	0	0	0	S	0.25
RZ264	Female	38	0	1	0	0	1	R	16	1	1	0	0	0	0	2	S	0.25
RZ265	Male	45	0	1	0	0	1	R	16	0	0	0	0	1	0	1	R	32
RZ266	Male	58	0	1	0	0	1	R	16	NA	NA	NA	NA	NA	NA	NA	R	32
RZ267	Female	56	0	0	0	0	0	S	0.064	1	0	0	0	0	0	1	R	32
RZ268	Female	40	1	NA	NA	NA	NA	R	32	NA	NA	NA	NA	NA	NA	NA	S	0.25
RZ269	Male	52	1	1	0	0	1	R	32	0	0	0	0	0	0	0	S	0.25
RZ270	Female	60	0	1	0	0	1	R	16	0	0	0	0	1	0	1	R	32
RZ271	Male	54	1	NA	NA	NA	NA	R	16	NA	NA	NA	NA	NA	NA	NA	S	0.5
RZ272	Male	31	1	NA	NA	NA	NA	S	0.064	NA	NA	NA	NA	NA	NA	NA	R	32
RZ273	Male	40	1	1	1	0	2	R	16	1	1	0	0	0	0	2	R	32
RZ274	Female	34	0	1	1	0	2	R	32	0	0	0	0	0	0	0	S	0.5
RZ275	Female	74	0	1	0	0	1	R	16	0	0	0	0	1	0	1	R	32
RZ276	Female	51	1	1	0	0	1	R	128	1	0	0	1	0	0	2	R	32
RZ277	Male	30	1	0	0	0	0	S	0.064	NA	NA	NA	NA	NA	NA	NA	S	0.25
Note: Follow-up status: 0, first visit; 1, follow-up visit. A2142C/G, A2143G, D91G/N/Y, N87I/K status: 0, wild type; 1, mutation. CLR: Clarithromycin; LVX: levofloxacin. CLR/LVX susceptibility status: R, resistant; S, sensitive. NA: not available.

## Sheet: Table S2
Table S2. Clarithromycin and levofloxacin susceptibility results for clinical isolates by PCR (n=277)
No	Sex	Age (year)	Follow-up	Hp-neg ctrl			Hp-Wt ctrl			Sample			23S rRNA (ROX)	gyrA (FAM)
				ROX-Tm	FAM-Tm	Cy5-Tm	ROX-Tm	FAM-Tm	Cy5-Tm	ROX-Tm	FAM-Tm	Cy5-Tm
RZ001	Male	50	0	NA	NA	65.54	63.59	60.93	65.54	63.95	57.92	65.72	Wt	Mut
RZ002	Female	68	0	NA	NA	65.54	63.59	60.93	65.54	53.66	55.79	65.36	Mut	Mut
RZ003	Male	39	1	NA	NA	65.54	63.59	60.93	65.54	64.12	63.77	65.9	Wt	Wt
RZ004	Male	56	0	NA	NA	65.54	63.59	60.93	65.54	54.55	55.25	66.07	Mut	Mut
RZ005	Female	33	0	NA	NA	65.54	63.59	60.93	65.54	63.59	NA	65.54	Wt	NA
RZ006	Male	56	0	NA	NA	65.54	63.59	60.93	65.54	NA	NA	65.19	NA	NA
RZ007	Female	45	0	NA	NA	65.54	63.59	60.93	65.54	54.19	50.82	65.72	Mut	Mut
RZ008	Male	29	0	NA	NA	65.54	63.59	60.93	65.54	63.95	56.85	65.72	Wt	Mut
RZ009	Male	43	0	NA	NA	65.54	63.59	60.93	65.54	54.37	55.25/63.15	65.72	Mut	Mix
RZ010	Male	46	0	NA	NA	65.54	63.59	60.93	65.54	63.41	55.05/61.11	65.36	Wt	Mix
RZ011	Male	50	0	NA	NA	65.54	63.59	60.93	65.54	52.77	59.51	64.48	Mut	Wt
RZ012	Male	33	1	NA	NA	65.54	63.59	60.93	65.54	63.95	63.41	65.9	Wt	Wt
RZ013	Female	45	0	NA	NA	65.54	63.59	60.93	65.54	53.84	56.32	65.19	Mut	Mut
RZ014	Female	47	0	NA	NA	65.54	63.59	60.93	65.54	53.48/62.97	56.14/62.06	65.01	Mix	Mix
RZ015	Female	60	0	NA	NA	65.54	63.59	60.93	65.54	53.66	56.14	65.19	Mut	Mut
RZ016	Male	55	0	NA	NA	65.54	63.59	60.93	65.54	54.01/63.70	56.85/62.88	65.36	Mix	Mix
RZ017	Female	49	0	NA	NA	65.54	63.59	60.93	65.54	63.95	56.87/63.06	65.9	Wt	Mix
RZ018	Female	67	0	NA	NA	65.54	63.59	60.93	65.54	54.69/63.95	55.96/62.97	65.9	Mix	Mix
RZ019	Male	60	0	NA	NA	65.54	63.59	60.93	65.54	54.19	55.69	65.54	Mut	Mut
RZ020	Female	59	0	NA	NA	65.54	63.59	60.93	65.54	54.37	56.67	65.72	Mut	Mut
RZ021	Male	58	0	NA	NA	65.54	63.59	60.93	65.54	54.55	56.14/64.97	65.97	Mut	Mix
RZ022	Male	51	0	NA	NA	65.54	63.59	60.93	65.54	54.19	54.37	65.72	Mut	Mut
RZ023	Male	61	0	NA	NA	65.54	63.59	60.93	65.54	53.66	56.51	65.36	Mut	Mut
RZ024	Female	43	1	NA	NA	65.54	63.59	60.93	65.54	54.37	56.67	65.9	Mut	Mut
RZ025	Female	56	1	NA	NA	65.54	63.59	60.93	65.54	54.01	55.61	65.72	Mut	Mut
RZ026	Male	75	1	NA	NA	65.54	63.59	60.93	65.54	55.08	57.56	66.61	Mut	Mut
RZ027	Male	33	0	NA	NA	65.54	63.59	60.93	65.54	54.55	57.56	66.07	Mut	Mut
RZ028	Female	55	0	NA	NA	65.54	63.59	60.93	65.54	64.12	54.61/63.41	66.25	Wt	Mix
RZ029	Female	57	0	NA	NA	65.54	63.59	60.93	65.54	63.95	56.85/63.06	65.9	Wt	Mix
RZ030	Male	48	1	NA	NA	65.54	63.59	60.93	65.54	54.33/63.77	62.7	65.72	Mix	Wt
RZ031	Male	45	0	NA	NA	65.29	63.34	60.85	65.46	54.11	62.8	65.82	Mut	Wt
RZ032	Male	67	1	NA	NA	65.29	63.34	60.85	65.46	NA	NA	65.64	NA	NA
RZ033	Female	52	0	NA	NA	65.29	63.34	60.85	65.46	53.58	55.35	65.46	Mut	Mut
RZ034	Female	60	1	NA	NA	65.29	63.34	60.85	65.46	53.94	56.42/63.39	65.82	Mut	Mix
RZ035	Female	40	0	NA	NA	65.29	63.34	60.85	65.46	63.51	61.03	65.64	Wt	Wt
RZ036	Male	34	0	NA	NA	65.29	63.34	60.85	65.46	63.51	61.21	65.64	Wt	Wt
RZ037	Female	62	0	NA	NA	65.29	63.34	60.85	65.46	53.58	56.6	65.11	Mut	Mut
RZ038	Female	49	0	NA	NA	65.29	63.34	60.85	65.46	63.69	55.35	65.82	Wt	Mut
RZ039	Male	45	0	NA	NA	65.29	63.34	60.85	65.46	53.58	54.82	65.29	Mut	Mut
RZ040	Female	50	1	NA	NA	65.29	63.34	60.85	65.46	63.51	54.47	65.46	Wt	Mut
RZ041	Female	46	0	NA	NA	65.29	63.34	60.85	65.46	53.74/63.51	55.71	65.46	Mix	Mut
RZ042	Male	71	0	NA	NA	65.29	63.34	60.85	65.46	NA	NA	65.29	NA	NA
RZ043	Male	48	0	NA	NA	65.29	63.34	60.85	65.46	54.11	55.53/62.93	65.82	Mut	Mix
RZ044	Male	45	0	NA	NA	65.29	63.34	60.85	65.46	54.02/63.34	60.85	65.29	Mix	Wt
RZ045	Female	55	0	NA	NA	65.29	63.34	60.85	65.46	54.82	57.13	66.53	Mut	Mut
RZ046	Male	74	0	NA	NA	65.29	63.34	60.85	65.46	63.16	56.42/62.09	65.29	Wt	Mix
RZ047	Female	43	0	NA	NA	65.29	63.34	60.85	65.46	63.87	56.60/63.01	66	Wt	Mix
RZ048	Male	70	0	NA	NA	65.29	63.34	60.85	65.46	53.95/63.87	56.42	65.82	Mix	Mut
RZ049	Male	44	0	NA	NA	65.29	63.34	60.85	65.46	53.94	54.82/61.32	65.64	Mut	Mix
RZ050	Male	61	0	NA	NA	65.29	63.34	60.85	65.46	63.34	56.06/61.95	65.29	Wt	Mix
RZ051	Male	49	0	NA	NA	65.29	63.34	60.85	65.46	53.76	55.18	65.46	Mut	Mut
RZ052	Female	57	1	NA	NA	65.29	63.34	60.85	65.46	54.11	57.48	65.46	Mut	Mut
RZ053	Female	58	0	NA	NA	65.29	63.34	60.85	65.46	53.58	54.82	65.29	Mut	Mut
RZ054	Female	55	0	NA	NA	65.29	63.34	60.85	65.46	53.94	55.89	65.64	Mut	Mut
RZ055	Male	35	0	NA	NA	65.29	63.34	60.85	65.46	63.69	61.21	65.82	Wt	Wt
RZ056	Male	54	0	NA	NA	65.29	63.34	60.85	65.46	63.69	56.60/62.56	65.82	Wt	Mix
RZ057	Female	70	0	NA	NA	65.29	63.34	60.85	65.46	54.29	55.71	66	Mut	Mut
RZ058	Male	57	0	NA	NA	65.29	63.34	60.85	65.46	63.69	55.53/61.03	65.64	Wt	Mix
RZ059	Female	59	0	NA	NA	65.29	63.34	60.85	65.46	63.51	56.42	65.64	Wt	Mut
RZ060	Female	53	1	NA	NA	65.29	63.34	60.85	65.46	63.69	NA	65.46	Wt	NA
RZ061	Female	47	0	NA	NA	65.11	63.51	61.03	65.46	63.69	61.03	65.64	Wt	Wt
RZ062	Female	55	1	NA	NA	65.11	63.51	61.03	65.46	54.11	54.65	65.82	Mut	Mut
RZ063	Male	37	0	NA	NA	65.11	63.51	61.03	65.46	54.11	56.24	65.64	Mut	Mut
RZ064	Female	49	0	NA	NA	65.11	63.51	61.03	65.46	63.69	56.06	65.64	Wt	Mut
RZ065	Male	45	0	NA	NA	65.11	63.51	61.03	65.46	63.51	61.21	65.46	Wt	Wt
RZ066	Female	45	0	NA	NA	65.11	63.51	61.03	65.46	54.11	55.99/61.60	65.67	Mut	Mix
RZ067	Female	31	0	NA	NA	65.11	63.51	61.03	65.46	54.29/63.98	55.35/61.03	65.82	Mix	Mix
RZ068	Female	57	0	NA	NA	65.11	63.51	61.03	65.46	63.87	62.8	65.82	Wt	Wt
RZ069	Female	75	1	NA	NA	65.11	63.51	61.03	65.46	NA	NA	66	NA	NA
RZ070	Male	62	0	NA	NA	65.11	63.51	61.03	65.46	53.76	56.27	65.46	Mut	Mut
RZ071	Male	57	0	NA	NA	65.11	63.51	61.03	65.46	NA	NA	65.29	NA	NA
RZ072	Female	54	1	NA	NA	65.11	63.51	61.03	65.46	53.94	56.6	65.46	Mut	Mut
RZ073	Male	27	0	NA	NA	65.11	63.51	61.03	65.46	63.34	55.99/61.03	65.29	Wt	Mix
RZ074	Male	57	0	NA	NA	65.11	63.51	61.03	65.46	54.11	61.03	65.46	Mut	Wt
RZ075	Male	47	1	NA	NA	65.11	63.51	61.03	65.46	53.94	54.65	65.46	Mut	Mut
RZ076	Male	59	0	NA	NA	65.11	63.51	61.03	65.46	63.51	52.76/61.21	65.46	Wt	Mix
RZ077	Male	74	1	NA	NA	65.11	63.51	61.03	65.46	53.76	NA	65.29	Mut	NA
RZ078	Male	54	0	NA	NA	65.11	63.51	61.03	65.46	54.47	56.24	66	Mut	Mut
RZ079	Female	53	0	NA	NA	65.11	63.51	61.03	65.46	54.47	56.24	66.17	Mut	Mut
RZ080	Female	27	0	NA	NA	65.11	63.51	61.03	65.46	NA	NA	65.82	NA	NA
RZ081	Female	42	1	NA	NA	65.11	63.51	61.03	65.46	54.11	61.21	65.64	Mut	Wt
RZ082	Male	43	0	NA	NA	65.11	63.51	61.03	65.46	53.94	56.24	65.46	Mut	Mut
RZ083	Male	29	0	NA	NA	65.11	63.51	61.03	65.46	54.16/63.69	59.61	65.64	Mix	Wt
RZ084	Male	28	0	NA	NA	65.11	63.51	61.03	65.46	63.69	61.38	65.46	Wt	Wt
RZ085	Female	31	0	NA	NA	65.11	63.51	61.03	65.46	54.47	55.89	66.17	Mut	Mut
RZ086	Male	59	0	NA	NA	65.11	63.51	61.03	65.46	63.69	62.09	65.46	Wt	Wt
RZ087	Female	47	0	NA	NA	65.11	63.51	61.03	65.46	60.97/63.34	61.03	65.46	Mix	Wt
RZ088	Male	51	0	NA	NA	65.11	63.51	61.03	65.46	53.76	56.97/61.21	65.46	Mut	Mix
RZ089	Male	57	0	NA	NA	65.11	63.51	61.03	65.46	54.16/63.69	57.31/64.69	65.64	Mix	Mix
RZ090	Male	47	0	NA	NA	65.11	63.51	61.03	65.46	63.51	NA	65.46	Wt	NA
RZ091	Male	52	0	NA	NA	65.28	63.48	60.79	65.46	57.95/63.42	64.02	65.87	Mix	Wt
RZ092	Male	38	0	NA	NA	65.28	63.48	60.79	65.46	64.02	56.84	65.82	Wt	Mut
RZ093	Male	64	0	NA	NA	65.28	63.48	60.79	65.46	63.48	62.22	65.46	Wt	Wt
RZ094	Male	70	0	NA	NA	65.28	63.48	60.79	65.46	53.96	54.68	65.28	Mut	Mut
RZ095	Male	44	0	NA	NA	65.28	63.48	60.79	65.46	NA	NA	65.64	NA	NA
RZ096	Female	60	0	NA	NA	65.28	63.48	60.79	65.46	54.5	50.37	66	Mut	Mut
RZ097	Female	29	0	NA	NA	65.28	63.48	60.79	65.46	63.48	60.97	65.46	Wt	Wt
RZ098	Female	49	0	NA	NA	65.28	63.48	60.79	65.46	54.14	56.3	65.64	Mut	Mut
RZ099	Female	51	0	NA	NA	65.28	63.48	60.79	65.46	54.14	62.76	65.64	Mut	Wt
RZ100	Female	49	0	NA	NA	65.28	63.48	60.79	65.46	63.12	59.17	65.28	Wt	Wt
RZ101	Male	35	0	NA	NA	65.28	63.48	60.79	65.46	54.52/63.84	57.20/63.21	65.82	Mix	Mix
RZ102	Male	65	0	NA	NA	65.28	63.48	60.79	65.46	54.14	55.94	65.46	Mut	Mut
RZ103	Male	47	0	NA	NA	65.28	63.48	60.79	65.46	64.02	57.55/63.07	65.82	Wt	Mix
RZ104	Male	49	0	NA	NA	65.28	63.48	60.79	65.46	54.45/63.84	62.58	65.64	Mix	Wt
RZ105	Female	59	0	NA	NA	65.28	63.48	60.79	65.46	53.75/63.12	60.79	65.1	Mix	Wt
RZ106	Female	55	0	NA	NA	65.28	63.48	60.79	65.46	NA	NA	65.28	NA	NA
RZ107	Male	56	0	NA	NA	65.28	63.48	60.79	65.46	54.38/63.66	61.33	65.64	Mix	Wt
RZ108	Female	56	0	NA	NA	65.28	63.48	60.79	65.46	63.84	56.48/62.86	65.64	Wt	Mix
RZ109	Male	53	0	NA	NA	65.28	63.48	60.79	65.46	53.96	62.05	65.46	Mut	Wt
RZ110	Male	34	0	NA	NA	65.28	63.48	60.79	65.46	NA	NA	65.82	NA	NA
RZ111	Female	45	0	NA	NA	65.28	63.48	60.79	65.46	54.32	57.55	65.82	Mut	Mut
RZ112	Male	49	0	NA	NA	65.28	63.48	60.79	65.46	63.48	60.97	65.46	Wt	Wt
RZ113	Female	49	0	NA	NA	65.28	63.48	60.79	65.46	NA	NA	66	NA	NA
RZ114	Female	56	0	NA	NA	65.28	63.48	60.79	65.46	54.32	61.33	65.82	Mut	Wt
RZ115	Male	69	1	NA	NA	65.28	63.48	60.79	65.46	54.32	56.48	65.82	Mut	Mut
RZ116	Female	42	1	NA	NA	65.28	63.48	60.79	65.46	54.03/63.84	62.58	65.64	Mix	Wt
RZ117	Male	60	0	NA	NA	65.28	63.48	60.79	65.46	64.02	60.43	66	Wt	Wt
RZ118	Male	50	1	NA	NA	65.28	63.48	60.79	65.46	54.94/64.02	57.53/63.30	66	Mix	Mix
RZ119	Male	49	0	NA	NA	65.28	63.48	60.79	65.46	54.68	56.84	66	Mut	Mut
RZ120	Female	41	0	NA	NA	65.28	63.48	60.79	65.46	54.5	61.33	66	Mut	Wt
RZ121	Male	39	0	NA	NA	65.38	63.32	60.52	65.19	63.51	61.26	65.56	Wt	Wt
RZ122	Male	58	0	NA	NA	65.38	63.32	60.52	65.19	63.69	NA	65.56	Wt	NA
RZ123	Female	47	0	NA	NA	65.38	63.32	60.52	65.19	NA	NA	65.75	NA	NA
RZ124	Female	50	0	NA	NA	65.38	63.32	60.52	65.19	53.97	54.53	65.75	Mut	Mut
RZ125	Male	47	0	NA	NA	65.38	63.32	60.52	65.19	53.97	57.22/62.76	65.38	Mut	Mix
RZ126	Female	52	0	NA	NA	65.38	63.32	60.52	65.19	53.79	60.7	65.38	Mut	Wt
RZ127	Female	48	0	NA	NA	65.38	63.32	60.52	65.19	53.6	56.78	65	Mut	Mut
RZ128	Female	27	0	NA	NA	65.38	63.32	60.52	65.19	NA	NA	65.19	NA	NA
RZ129	Female	27	0	NA	NA	65.38	63.32	60.52	65.19	63.51	62.57	65.19	Wt	Wt
RZ130	Male	73	0	NA	NA	65.38	63.32	60.52	65.19	NA	NA	66.12	NA	NA
RZ131	Female	62	0	NA	NA	65.38	63.32	60.52	65.19	53.22	NA	65	Mut	NA
RZ132	Male	58	0	NA	NA	65.38	63.32	60.52	65.19	NA	NA	65.38	NA	NA
RZ133	Male	61	0	NA	NA	65.38	63.32	60.52	65.19	63.32	57.07/62.38	65.19	Wt	Mix
RZ134	Female	59	1	NA	NA	65.38	63.32	60.52	65.19	53.79	56.78/59.99	65.38	Mut	Mix
RZ135	Female	22	1	NA	NA	65.38	63.32	60.52	65.19	63.32	54.53	65.19	Wt	Mut
RZ136	Male	63	0	NA	NA	65.38	63.32	60.52	65.19	63.32	56.22	65.38	Wt	Mut
RZ137	Male	46	1	NA	NA	65.38	63.32	60.52	65.19	54.16	61.08	65.75	Mut	Wt
RZ138	Male	76	0	NA	NA	65.38	63.32	60.52	65.19	53.79	54.72	65.38	Mut	Mut
RZ139	Male	25	0	NA	NA	65.38	63.32	60.52	65.19	63.32	62.01	65.38	Wt	Wt
RZ140	Female	65	1	NA	NA	65.38	63.32	60.52	65.19	53.41	62.57	65.38	Mut	Wt
RZ141	Male	23	0	NA	NA	65.38	63.32	60.52	65.19	53.66/63.51	60.89	65.38	Mix	Wt
RZ142	Male	55	0	NA	NA	65.38	63.32	60.52	65.19	53.41	60.33	65	Mut	Wt
RZ143	Female	61	0	NA	NA	65.38	63.32	60.52	65.19	NA	NA	65.38	NA	NA
RZ144	Male	66	0	NA	NA	65.38	63.32	60.52	65.19	53.41/62.90	60.7	65.19	Mix	Wt
RZ145	Female	46	0	NA	NA	65.38	63.32	60.52	65.19	53.97	54.91	65.6	Mut	Mut
RZ146	Female	24	0	NA	NA	65.38	63.32	60.52	65.19	53.60/63.39	62.38	65.19	Mix	Wt
RZ147	Male	53	0	NA	NA	65.38	63.32	60.52	65.19	54.16	56.22	65.75	Mut	Mut
RZ148	Male	48	0	NA	NA	65.38	63.32	60.52	65.19	53.79/63.32	62.76	65.38	Mix	Wt
RZ149	Male	57	0	NA	NA	65.38	63.32	60.52	65.19	53.79/63.04	56.40/63.11	65.38	Mix	Mix
RZ150	Female	48	0	NA	NA	65.38	63.32	60.52	65.19	53.97	54.91	65.38	Mut	Mut
RZ151	Female	37	0	NA	NA	65.32	63.49	60.75	65.32	54.37/64.04	56.74	65.87	Mix	Mut
RZ152	Male	64	0	NA	NA	65.32	63.49	60.75	65.32	54	55.64	65.87	Mut	Mut
RZ153	Male	54	0	NA	NA	65.32	63.49	60.75	65.32	54.18	54.18	65.68	Mut	Mut
RZ154	Male	47	0	NA	NA	65.32	63.49	60.75	65.32	54.18	55.64	65.68	Mut	Mut
RZ155	Female	72	0	NA	NA	65.32	63.49	60.75	65.32	54	54.55	65.32	Mut	Mut
RZ156	Male	32	0	NA	NA	65.32	63.49	60.75	65.32	54.00/63.91	63.13	65.5	Mix	Wt
RZ157	Female	45	0	NA	NA	65.32	63.49	60.75	65.32	53.82	50.53	65.32	Mut	Mut
RZ158	Male	53	1	NA	NA	65.32	63.49	60.75	65.32	63.86	56.55	65.5	Wt	Mut
RZ159	Female	50	0	NA	NA	65.32	63.49	60.75	65.32	54	55.28	65.68	Mut	Mut
RZ160	Female	38	0	NA	NA	65.32	63.49	60.75	65.32	54	56.74	65.5	Mut	Mut
RZ161	Male	35	1	NA	NA	65.32	63.49	60.75	65.32	53.74/63.86	62.58	65.5	Mix	Wt
RZ162	Male	59	0	NA	NA	65.32	63.49	60.75	65.32	54	56.19	65.32	Mut	Mut
RZ163	Female	49	0	NA	NA	65.32	63.49	60.75	65.32	54.02/63.68	62.58	65.32	Mix	Wt
RZ164	Male	66	0	NA	NA	65.32	63.49	60.75	65.32	54.18/63.98	57.1	65.5	Mix	Mut
RZ165	Male	68	0	NA	NA	65.32	63.49	60.75	65.32	63.86	63.13	65.25	Wt	Wt
RZ166	Male	65	0	NA	NA	65.32	63.49	60.75	65.32	53.82	54.73	65.32	Mut	Mut
RZ167	Male	47	0	NA	NA	65.32	63.49	60.75	65.32	64.04	63.13	65.87	Wt	Wt
RZ168	Female	35	1	NA	NA	65.32	63.49	60.75	65.32	54	60.94	65.5	Mut	Wt
RZ169	Male	38	0	NA	NA	65.32	63.49	60.75	65.32	53.82	56.76/61.48	65.5	Mut	Mix
RZ170	Male	34	1	NA	NA	65.32	63.49	60.75	65.32	NA	58.37	65.5	NA	Mut
RZ171	Male	70	1	NA	NA	65.32	63.49	60.75	65.32	63.68	60.94	65.32	Wt	Wt
RZ172	Female	34	0	NA	NA	65.32	63.49	60.75	65.32	54.55	56.92	66.05	Mut	Mut
RZ173	Male	58	0	NA	NA	65.32	63.49	60.75	65.32	53.82	55.28	65.32	Mut	Mut
RZ174	Male	60	0	NA	NA	65.32	63.49	60.75	65.32	54.18	56.01	65.5	Mut	Mut
RZ175	Female	33	1	NA	NA	65.32	63.49	60.75	65.32	54.36	NA	65.5	Mut	NA
RZ176	Female	68	0	NA	NA	65.32	63.49	60.75	65.32	54.18	54.91	65.68	Mut	Mut
RZ177	Female	32	0	NA	NA	65.32	63.49	60.75	65.32	NA	NA	65.32	NA	NA
RZ178	Male	48	1	NA	NA	65.32	63.49	60.75	65.32	53.74/63.49	62.03	65.14	Mix	Wt
RZ179	Female	52	0	NA	NA	65.32	63.49	60.75	65.32	NA	NA	65.5	NA	NA
RZ180	Female	54	1	NA	NA	65.32	63.49	60.75	65.32	NA	NA	65.5	NA	NA
RZ181	Male	65	1	NA	NA	65.24	63.78	61.04	65.6	54.83	58.52/63.41	65.97	Mut	Mix
RZ182	Female	41	0	NA	NA	65.24	63.78	61.04	65.6	54.83	56.11	66.15	Mut	Mut
RZ183	Female	34	0	NA	NA	65.24	63.78	61.04	65.6	64.32	61.77	65.97	Wt	Wt
RZ184	Male	65	0	NA	NA	65.24	63.78	61.04	65.6	64.51	56.11/63.98	66.15	Wt	Mix
RZ185	Male	44	1	NA	NA	65.24	63.78	61.04	65.6	54.83/63.91	61.77	65.97	Mix	Wt
RZ186	Male	35	0	NA	NA	65.24	63.78	61.04	65.6	54.83/64.26	57.32/63.41	65.97	Mix	Mix
RZ187	Male	33	0	NA	NA	65.24	63.78	61.04	65.6	64.14	61.58	65.78	Wt	Wt
RZ188	Male	62	0	NA	NA	65.24	63.78	61.04	65.6	55.08/63.96	57.25/63.41	65.66	Mix	Mix
RZ189	Male	35	1	NA	NA	65.24	63.78	61.04	65.6	55.01	57.93	66.15	Mut	Mut
RZ190	Male	56	0	NA	NA	65.24	63.78	61.04	65.6	64.32	61.95	66.15	Wt	Wt
RZ191	Male	62	0	NA	NA	65.24	63.78	61.04	65.6	NA	NA	66.33	NA	NA
RZ192	Female	36	1	NA	NA	65.24	63.78	61.04	65.6	54.38/63.96	61.22	65.42	Mix	Wt
RZ193	Female	45	0	NA	NA	65.24	63.78	61.04	65.6	64.51	61.95	66.15	Wt	Wt
RZ194	Female	58	0	NA	NA	65.24	63.78	61.04	65.6	54.65/64.19	57.02	65.97	Mix	Mut
RZ195	Male	51	0	NA	NA	65.24	63.78	61.04	65.6	64.14	63.05	65.78	Wt	Wt
RZ196	Female	50	0	NA	NA	65.24	63.78	61.04	65.6	55.01	NA	65.97	Mut	NA
RZ197	Female	49	0	NA	NA	65.24	63.78	61.04	65.6	54.59/64.14	56.97/63.23	65.97	Mix	Mix
RZ198	Male	53	1	NA	NA	65.24	63.78	61.04	65.6	55.19	57.02	66.33	Mut	Mut
RZ199	Male	63	0	NA	NA	65.24	63.78	61.04	65.6	64.32	51.72/63.78	66.97	Wt	Mix
RZ200	Female	69	0	NA	NA	65.24	63.78	61.04	65.6	NA	NA	65.97	NA	NA
RZ201	Male	59	0	NA	NA	65.24	63.78	61.04	65.6	63.96	62.86	65.6	Wt	Wt
RZ202	Female	49	0	NA	NA	65.24	63.78	61.04	65.6	54.65	55.38	65.78	Mut	Mut
RZ203	Female	52	1	NA	NA	65.24	63.78	61.04	65.6	54.65/63.98	61.4	65.78	Mix	Wt
RZ204	Female	49	0	NA	NA	65.24	63.78	61.04	65.6	64.32	57.39	65.97	Wt	Mut
RZ205	Male	67	1	NA	NA	65.24	63.78	61.04	65.6	64.14	56.11/62.09	65.78	Wt	Mix
RZ206	Male	56	1	NA	NA	65.24	63.78	61.04	65.6	54.65	62.86	65.97	Mut	Wt
RZ207	Male	58	0	NA	NA	65.24	63.78	61.04	65.6	54.65/64.05	55.56	65.78	Mix	Mut
RZ208	Male	63	0	NA	NA	65.24	63.78	61.04	65.6	64.14	63.23	65.97	Wt	Wt
RZ209	Female	54	0	NA	NA	65.24	63.78	61.04	65.6	NA	NA	65.6	NA	NA
RZ210	Male	56	0	NA	NA	65.24	63.78	61.04	65.6	54.83	56.84	65.97	Mut	Mut
RZ211	Female	48	0	NA	NA	65.46	64.02	61.15	65.82	54.32/64.05	55.58	65.64	Mix	Mut
RZ212	Male	51	0	NA	NA	65.46	64.02	61.15	65.82	54.5	63.3	65.82	Mut	Wt
RZ213	Female	25	0	NA	NA	65.46	64.02	61.15	65.82	54.31/64.02	56.66/62.58	65.82	Mix	Mix
RZ214	Female	47	1	NA	NA	65.46	64.02	61.15	65.82	64.02	52.53	65.82	Wt	Mut
RZ215	Female	51	0	NA	NA	65.46	64.02	61.15	65.82	NA	NA	65.82	NA	NA
RZ216	Female	30	0	NA	NA	65.46	64.02	61.15	65.82	64.2	61.33	65.82	Wt	Wt
RZ217	Male	57	0	NA	NA	65.46	64.02	61.15	65.82	54.94/63.84	61.15	65.64	Mix	Wt
RZ218	Female	52	0	NA	NA	65.46	64.02	61.15	65.82	64.02	62.94	65.82	Wt	Wt
RZ219	Female	50	0	NA	NA	65.46	64.02	61.15	65.82	54.32	56.48/62.93	65.46	Mut	Mix
RZ220	Female	40	0	NA	NA	65.46	64.02	61.15	65.82	54.14	62.22	65.46	Mut	Wt
RZ221	Female	31	0	NA	NA	65.46	64.02	61.15	65.82	64.02	56.69/61.33	65.82	Wt	Mix
RZ222	Female	60	0	NA	NA	65.46	64.02	61.15	65.82	54.14	55.22	65.46	Mut	Mut
RZ223	Male	41	0	NA	NA	65.46	64.02	61.15	65.82	63.84	61.15	65.64	Wt	Wt
RZ224	Female	61	0	NA	NA	65.46	64.02	61.15	65.82	58.63	56.12/63.77	65.28	Mut	Mix
RZ225	Male	52	0	NA	NA	65.46	64.02	61.15	65.82	NA	NA	65.46	NA	NA
RZ226	Female	55	0	NA	NA	65.46	64.02	61.15	65.82	54.5	55.76	65.64	Mut	Mut
RZ227	Male	52	1	NA	NA	65.46	64.02	61.15	65.82	64.74	62.22	66.54	Wt	Wt
RZ228	Female	52	0	NA	NA	65.46	64.02	61.15	65.82	54.68/64.33	56.3	66.36	Mix	Mut
RZ229	Male	57	0	NA	NA	65.46	64.02	61.15	65.82	64.38	61.87	66	Wt	Wt
RZ230	Female	52	0	NA	NA	65.46	64.02	61.15	65.82	54.68	56.66	66	Mut	Mut
RZ231	Female	48	1	NA	NA	65.46	64.02	61.15	65.82	NA	NA	66.18	NA	NA
RZ232	Male	73	1	NA	NA	65.46	64.02	61.15	65.82	NA	NA	66	NA	NA
RZ233	Male	50	0	NA	NA	65.46	64.02	61.15	65.82	54.68	55.58	66	Mut	Mut
RZ234	Female	51	0	NA	NA	65.46	64.02	61.15	65.82	54.68	61.51	66	Mut	Wt
RZ235	Male	48	1	NA	NA	65.46	64.02	61.15	65.82	54.68	61.51	66	Mut	Wt
RZ236	Male	33	0	NA	NA	65.46	64.02	61.15	65.82	64.92	62.4	66.89	Wt	Wt
RZ237	Male	43	0	NA	NA	65.46	64.02	61.15	65.82	54.86	56.84/64.05	66	Mut	Mix
RZ238	Male	61	0	NA	NA	65.46	64.02	61.15	65.82	54.73/64.20	61.51	66	Mix	Wt
RZ239	Female	74	0	NA	NA	65.46	64.02	61.15	65.82	64.2	61.87	66	Wt	Wt
RZ240	Male	60	0	NA	NA	65.46	64.02	61.15	65.82	54.38/63.84	56.30/63.70	65.46	Mix	Mix
RZ241	Female	49	0	NA	NA	65.47	63.68	60.99	65.65	54.37	55.8	65.82	Mut	Mut
RZ242	Male	83	0	NA	NA	65.47	63.68	60.99	65.65	53.83	54.91/62.94	65.29	Mut	Mix
RZ243	Male	33	0	NA	NA	65.47	63.68	60.99	65.65	NA	NA	65.65	NA	NA
RZ244	Male	43	0	NA	NA	65.47	63.68	60.99	65.65	63.86	62.6	65.47	Wt	Wt
RZ245	Female	44	1	NA	NA	65.47	63.68	60.99	65.65	54.19	55.26	65.82	Mut	Mut
RZ246	Male	39	0	NA	NA	65.47	63.68	60.99	65.65	NA	NA	65.82	NA	NA
RZ247	Female	44	0	NA	NA	65.47	63.68	60.99	65.65	NA	NA	65.65	NA	NA
RZ248	Female	48	1	NA	NA	65.47	63.68	60.99	65.65	54.01	NA	65.29	Mut	NA
RZ249	Male	42	0	NA	NA	65.47	63.68	60.99	65.65	NA	NA	65.65	NA	NA
RZ250	Male	69	0	NA	NA	65.47	63.68	60.99	65.65	54.19	62.6	65.47	Mut	Wt
RZ251	Female	57	0	NA	NA	65.47	63.68	60.99	65.65	54.55	63.14	66.3	Mut	Wt
RZ252	Female	68	0	NA	NA	65.47	63.68	60.99	65.65	54.19	56.34	65.65	Mut	Mut
RZ253	Female	47	0	NA	NA	65.47	63.68	60.99	65.65	53.95/64.04	55.80/62.94	65.65	Mix	Mix
RZ254	Female	72	1	NA	NA	65.47	63.68	60.99	65.65	NA	NA	65.47	NA	NA
RZ255	Male	69	1	NA	NA	65.47	63.68	60.99	65.65	53.83	56.52/61.58	65.29	Mut	Mix
RZ256	Female	25	0	NA	NA	65.47	63.68	60.99	65.65	64.04	61.17	65.65	Wt	Wt
RZ257	Male	58	1	NA	NA	65.47	63.68	60.99	65.65	54.91	55.8	66.18	Mut	Mut
RZ258	Male	47	0	NA	NA	65.47	63.68	60.99	65.65	64.21	NA	65.82	Wt	NA
RZ259	Female	52	0	NA	NA	65.47	63.68	60.99	65.65	63.86	55.62	65.47	Wt	Mut
RZ260	Female	53	0	NA	NA	65.47	63.68	60.99	65.65	54.55/64.12	54.37	65.82	Mix	Mut
RZ261	Female	60	0	NA	NA	65.47	63.68	60.99	65.65	54.05/63.86	55.62	65.65	Mix	Mut
RZ262	Male	41	0	NA	NA	65.47	63.68	60.99	65.65	54.19	54.73/61.13	65.65	Mut	Mix
RZ263	Male	32	1	NA	NA	65.47	63.68	60.99	65.65	54.37	61.17	65.65	Mut	Wt
RZ264	Female	38	0	NA	NA	65.47	63.68	60.99	65.65	54.73	55.98	66	Mut	Mut
RZ265	Male	45	0	NA	NA	65.47	63.68	60.99	65.65	54.37	50.43	65.65	Mut	Mut
RZ266	Male	58	0	NA	NA	65.47	63.68	60.99	65.65	54.37	56.34	65.65	Mut	Mut
RZ267	Female	56	0	NA	NA	65.47	63.68	60.99	65.65	64.04	56.52	65.65	Wt	Mut
RZ268	Female	40	1	NA	NA	65.47	63.68	60.99	65.65	NA	NA	65.65	NA	NA
RZ269	Male	52	1	NA	NA	65.47	63.68	60.99	65.65	54.19	62.78	65.47	Mut	Wt
RZ270	Female	60	0	NA	NA	65.47	63.68	60.99	65.65	54.19	56.52	65.47	Mut	Mut
RZ271	Male	54	1	NA	NA	65.54	63.88	61.13	65.9	NA	NA	65.72	NA	NA
RZ272	Male	31	1	NA	NA	65.54	63.88	61.13	65.9	63.88	NA	65.9	Wt	NA
RZ273	Male	40	1	NA	NA	65.54	63.88	61.13	65.9	53.96	56.54	65.54	Mut	Mut
RZ274	Female	34	0	NA	NA	65.54	63.88	61.13	65.9	54.52	63.33	66.09	Mut	Wt
RZ275	Female	74	0	NA	NA	65.54	63.88	61.13	65.9	53.78	56.35/61.95	65.35	Mut	Mix
RZ276	Female	51	1	NA	NA	65.54	63.88	61.13	65.9	54.15	55.85	65.54	Mut	Mut
RZ277	Male	30	1	NA	NA	65.54	63.88	61.13	65.9	NA	63.7	65.9	NA	Wt
Note: Follow-up status: 0, first visit; 1, follow-up visit. Hp-neg ctrl: H. pylori negative control. Hp-Wt ctrl: H. pylori wild type control. Wt: wild type. Mut: mutation. NA: not available.
